# Supplementary material for: Molecular Surveillance and Evolutionary Dynamics of Porcine Circovirus Types 2 and 3 in China, 2022–2025
Source: Transbound Emerg Dis. 2026 Jun 9;2026:6670465. doi: 10.1155/tbed/6670465 (PMC13247986; doi:10.1155/tbed/6670465)
Supplement: Supplementary file 2 — Supporting Information 2 Table S3 Information on PCV2 ORF2 sequences used for global phylogenetic and phylodynamic analyses. [file TBED-2026-6670465-s002.xlsx]

## Sheet: Supplementary Table S3
ID	Source	Origin	Province	Year
20240401JHebei	Sequences obtained in this study	China	Hebei	2024
20240116C2Shaanxi	Sequences obtained in this study	China	Shaanxi	2024
20240119SGuizhou	Sequences obtained in this study	China	Guizhou	2024
20240125EHunan	Sequences obtained in this study	China	Hunan	2024
20240125NGuangdong	Sequences obtained in this study	China	Guangdong	2024
20240125Q1Hebei	Sequences obtained in this study	China	Hebei	2024
20240125WXinjiang	Sequences obtained in this study	China	Xinjiang	2024
20240304EHebei	Sequences obtained in this study	China	Hebei	2024
20240304HHunan	Sequences obtained in this study	China	Hunan	2024
20240304J1Guizhou	Sequences obtained in this study	China	Guizhou	2024
20240304J2Guizhou	Sequences obtained in this study	China	Guizhou	2024
20240304RHunan	Sequences obtained in this study	China	Hunan	2024
20240305OGansu	Sequences obtained in this study	China	Gansu	2024
20240306LGuangdong	Sequences obtained in this study	China	Guangdong	2024
20240306WShaanxi	Sequences obtained in this study	China	Shaanxi	2024
20240307FSichuan	Sequences obtained in this study	China	Sichuan	2024
20240320MHunan	Sequences obtained in this study	China	Hunan	2024
20240320OHunan	Sequences obtained in this study	China	Hunan	2024
20240322AShaanxi	Sequences obtained in this study	China	Shaanxi	2024
20240327PXinjiang	Sequences obtained in this study	China	Xinjiang	2024
20240328TShaanxi	Sequences obtained in this study	China	Shaanxi	2024
20240401FGuizhou	Sequences obtained in this study	China	Guizhou	2024
20240401FHebei	Sequences obtained in this study	China	Hebei	2024
20240401GHebei	Sequences obtained in this study	China	Hebei	2024
20240401JShanxi	Sequences obtained in this study	China	Shanxi	2024
20240402DSichuan	Sequences obtained in this study	China	Sichuan	2024
20240404JHubei	Sequences obtained in this study	China	Hubei	2024
20240417BChongqing	Sequences obtained in this study	China	Chongqing	2024
20240507WJiangsu	Sequences obtained in this study	China	Jiangsu	2024
202405083Guizhou	Sequences obtained in this study	China	Guizhou	2024
202405084CShanxi	Sequences obtained in this study	China	Shanxi	2024
202405084Shanxi	Sequences obtained in this study	China	Shanxi	2024
20240508CHenan	Sequences obtained in this study	China	Henan	2024
20240510LGuangxi	Sequences obtained in this study	China	Guangxi	2024
202405132Hubei	Sequences obtained in this study	China	Hubei	2024
202406183Yunnan	Sequences obtained in this study	China	Yunnan	2024
20240624MYunnan	Sequences obtained in this study	China	Yunnan	2024
20240716CAGuizhou	Sequences obtained in this study	China	Guizhou	2024
20230201FHunan	Sequences obtained in this study	China	Hunan	2023
20230202FHenan	Sequences obtained in this study	China	Henan	2023
20230202MGuangxi	Sequences obtained in this study	China	Guangxi	2023
20230203AHebei	Sequences obtained in this study	China	Hebei	2023
20230203CHebei	Sequences obtained in this study	China	Hebei	2023
20230203EGuangxi	Sequences obtained in this study	China	Guangxi	2023
20230203LShaanxi	Sequences obtained in this study	China	Shaanxi	2023
20230203Yunnan	Sequences obtained in this study	China	Yunnan	2023
20230206BShandong	Sequences obtained in this study	China	Shandong	2023
20230206GGuangxi	Sequences obtained in this study	China	Guangxi	2023
20230206KHenan	Sequences obtained in this study	China	Henan	2023
20230207BZhejiang	Sequences obtained in this study	China	Zhejiang	2023
20230207CZhejiang	Sequences obtained in this study	China	Zhejiang	2023
20230207DShandong	Sequences obtained in this study	China	Shandong	2023
20230208BS8Heilongjiang	Sequences obtained in this study	China	Heilongjiang	2023
20230208CJiangsu	Sequences obtained in this study	China	Jiangsu	2023
20230208DJiangsu	Sequences obtained in this study	China	Jiangsu	2023
20230208GGuangxi	Sequences obtained in this study	China	Guangxi	2023
20230208HAnhui	Sequences obtained in this study	China	Anhui	2023
20230208M1Hubei	Sequences obtained in this study	China	Hubei	2023
20230208M2Hubei	Sequences obtained in this study	China	Hubei	2023
20230210KZhejiang	Sequences obtained in this study	China	Zhejiang	2023
20230215FHubei	Sequences obtained in this study	China	Hubei	2023
20230302CGuizhou	Sequences obtained in this study	China	Guizhou	2023
20230302MGuangdong	Sequences obtained in this study	China	Guizhou	2023
20230306R2Sichuan	Sequences obtained in this study	China	Sichuan	2023
20230306TGuangdong	Sequences obtained in this study	China	Guangdong	2023
20230307UGuangdong	Sequences obtained in this study	China	Guangdong	2023
20230308CHenan	Sequences obtained in this study	China	Henan	2023
20230308HGuangdong	Sequences obtained in this study	China	Guangdong	2023
20230309GFujian	Sequences obtained in this study	China	Fujian	2023
20230309QSichuan	Sequences obtained in this study	China	Sichuan	2023
20230310AShaanxi	Sequences obtained in this study	China	Shaanxi	2023
20230310MGuangdong	Sequences obtained in this study	China	Guangdong	2023
20230310O1Guangdong	Sequences obtained in this study	China	Guangdong	2023
20230404LHubei	Sequences obtained in this study	China	Hubei	2023
20230404RHubei	Sequences obtained in this study	China	Hebei	2023
20230412NHebei	Sequences obtained in this study	China	Hebei	2023
20230413H1Shaanxi	Sequences obtained in this study	China	Shaanxi	2023
20230414AAnhui	Sequences obtained in this study	China	Anhui	2023
20230515JHebei	Sequences obtained in this study	China	Hebei	2023
20230515OHenan	Sequences obtained in this study	China	Henan	2023
20230517GYunnan	Sequences obtained in this study	China	Yunnan	2023
20230524PHubei	Sequences obtained in this study	China	Hubei	2023
20230605GShanxi	Sequences obtained in this study	China	Shanxi	2023
20230621NGuangxi	Sequences obtained in this study	China	Guangxi	2023
20230627EAnhui	Sequences obtained in this study	China	Anhui	2023
20230627KGuangdong	Sequences obtained in this study	China	Guangdong	2023
20230627MGuizhou	Sequences obtained in this study	China	Guizhou	2023
20230629TGuangdong	Sequences obtained in this study	China	Guangdong	2023
20230703IShanxi	Sequences obtained in this study	China	Shanxi	2023
20230704KChongqing	Sequences obtained in this study	China	Chongqing	2023
20230711H1Guangdong	Sequences obtained in this study	China	Guangdong	2023
20230711HGuangdong	Sequences obtained in this study	China	Guangdong	2023
20230712I2Guangdong	Sequences obtained in this study	China	Guangdong	2023
20230712TShandong	Sequences obtained in this study	China	Shandong	2023
20230712U3Shaanxi	Sequences obtained in this study	China	Shaanxi	2023
20230714HSichuan	Sequences obtained in this study	China	Sichuan	2023
20220201AHunan	Sequences obtained in this study	China	Hunan	2022
2022020965Guangxi	Sequences obtained in this study	China	Guangxi	2022
20220725KXinjiang	Sequences obtained in this study	China	Xinjiang	2022
20220726IXinjiang	Sequences obtained in this study	China	Jiangxi	2022
20220726JJiangxi	Sequences obtained in this study	China	Jiangxi	2022
20220726K2Jiangxi	Sequences obtained in this study	China	Jiangxi	2022
20220727XShandong	Sequences obtained in this study	China	Shandong	2022
20220728H2Sichuan	Sequences obtained in this study	China	Sichuan	2022
20220728KFujian	Sequences obtained in this study	China	Fujian	2022
20220729AHebei	Sequences obtained in this study	China	Hebei	2022
20220729BHebei	Sequences obtained in this study	China	Hubei	2022
20220801N1Hubei	Sequences obtained in this study	China	Hubei	2022
20220802JHenan	Sequences obtained in this study	China	Henan	2022
20220802KAnhui	Sequences obtained in this study	China	Anhui	2022
20220802LHenan	Sequences obtained in this study	China	Henan	2022
20220802N2Sichuan	Sequences obtained in this study	China	Sichuan	2022
20220802OGuangdong	Sequences obtained in this study	China	Guangdong	2022
20220803KAnhui	Sequences obtained in this study	China	Anhui	2022
20220803LShaanxi	Sequences obtained in this study	China	Shaanxi	2022
20220803MJiangxi	Sequences obtained in this study	China	Jiangxi	2022
20220803NShaanxi	Sequences obtained in this study	China	Shaanxi	2022
20220803O1Hebei	Sequences obtained in this study	China	Hebei	2022
20220806HSichuan	Sequences obtained in this study	China	Sichuan	2022
20220806KAnhui	Sequences obtained in this study	China	Anhui	2022
20220806OShaanxi	Sequences obtained in this study	China	Shaanxi	2022
20220806PShandong	Sequences obtained in this study	China	Shandong	2022
20220806Q2Shandong	Sequences obtained in this study	China	Shandong	2022
20220809B2InnerMongolia	Sequences obtained in this study	China	InnerMongolia	2022
20220809DHebei	Sequences obtained in this study	China	Hebei	2022
20220809F1Guangxi	Sequences obtained in this study	China	Guangxi	2022
20220809I2Hebei	Sequences obtained in this study	China	Hebei	2022
20220809J2Hebei	Sequences obtained in this study	China	Hebei	2022
20220809KHebei	Sequences obtained in this study	China	Hebei	2022
20220810I2Sichuan	Sequences obtained in this study	China	Sichuan	2022
20220815I2Chongqing	Sequences obtained in this study	China	Chongqing	2022
20220815SShandong	Sequences obtained in this study	China	Shandong	2022
20220815T2Gansu	Sequences obtained in this study	China	Gansu	2022
20220830CGuizhou	Sequences obtained in this study	China	Guizhou	2022
20220831MSichuan	Sequences obtained in this study	China	Sichuan	2022
20220831N3Zhejiang	Sequences obtained in this study	China	Zhejiang	2022
20220904bShandong	Sequences obtained in this study	China	Shandong	2022
20220904F2Guangxi	Sequences obtained in this study	China	Guangxi	2022
20220904J1Hunan	Sequences obtained in this study	China	Hunan	2022
20220906gJiangsu	Sequences obtained in this study	China	Jiangsu	2022
20220906SLiaoning	Sequences obtained in this study	China	Liaoning	2022
20220916MShanxi	Sequences obtained in this study	China	Shanxi	2022
2022101425Shanxi	Sequences obtained in this study	China	Shanxi	2022
2022101522aFujian	Sequences obtained in this study	China	Fujian	2022
2022102419Henan	Sequences obtained in this study	China	Henan	2022
20221024231Zhejiang	Sequences obtained in this study	China	Zhejiang	2022
2022102520Shandong	Sequences obtained in this study	China	Shandong	2022
2022102524Shaanxi	Sequences obtained in this study	China	Shaanxi	2022
2022102527Yunnan	Sequences obtained in this study	China	Yunnan	2022
20221026375Henan	Sequences obtained in this study	China	Henan	2022
2022102712Henan	Sequences obtained in this study	China	Henan	2022
20221027162Henan	Sequences obtained in this study	China	Henan	2022
202210272Zhejiang	Sequences obtained in this study	China	Zhejiang	2022
2022102834Guangdong	Sequences obtained in this study	China	Guangdong	2022
2022102839Sichuan	Sequences obtained in this study	China	Sichuan	2022
2022102912Hunan	Sequences obtained in this study	China	Hunan	2022
20221029161Hebei	Sequences obtained in this study	China	Hebei	2022
2022102919Zhejiang	Sequences obtained in this study	China	Zhejiang	2022
2022102930Henan	Sequences obtained in this study	China	Henan	2022
2022102933Zhejiang	Sequences obtained in this study	China	Zhejiang	2022
2022103020Jiangxi	Sequences obtained in this study	China	Jiangxi	2022
2022103027Jiangxi	Sequences obtained in this study	China	Jiangxi	2022
20221107HHenan	Sequences obtained in this study	China	Henan	2022
20221107IHenan	Sequences obtained in this study	China	Henan	2022
20221109ASichuan	Sequences obtained in this study	China	Sichuan	2022
20221110CHenan	Sequences obtained in this study	China	Henan	2022
20221110GHeilongjiang	Sequences obtained in this study	China	Heilongjiang	2022
20221110MShaanxi	Sequences obtained in this study	China	Shaanxi	2022
20221111CAnhui	Sequences obtained in this study	China	Anhui	2022
202211121Fujian	Sequences obtained in this study	China	Fujian	2022
202211123Fujian	Sequences obtained in this study	China	Fujian	2022
ON012605.1	Reference	China	/	2021
ON012606.1	Reference	China	/	2021
ON012607.1	Reference	China	/	2021
ON012608.1	Reference	China	/	2021
OP233007.1	Reference	China	/	2021
OP233008.1	Reference	China	/	2021
OP233009.1	Reference	China	/	2021
OP233010.1	Reference	China	/	2021
OP233011.1	Reference	China	/	2021
OP233012.1	Reference	China	/	2021
OP233013.1	Reference	China	/	2021
OP233014.1	Reference	China	/	2021
OP233015.1	Reference	China	/	2021
OP279264.1	Reference	China	/	2021
OP279265.1	Reference	China	/	2021
OP279266.1	Reference	China	/	2021
OP279267.1	Reference	China	/	2021
OP279268.1	Reference	China	/	2021
MZ151435.1	Reference	China	/	2019
MZ151438.1	Reference	China	/	2019
MZ151439.1	Reference	China	/	2019
MZ151440.1	Reference	China	/	2019
MZ151441.1	Reference	China	/	2019
MZ151442.1	Reference	China	/	2019
MZ151443.1	Reference	China	/	2019
MZ151444.1	Reference	China	/	2019
MZ511693.1	Reference	Russia	/	2019
MZ511691.1	Reference	Russia	/	2019
MZ048615.1	Reference	China	/	2018
MZ151436.1	Reference	China	/	2018
MZ151437.1	Reference	China	/	2018
MZ151445.1	Reference	China	/	2018
MZ151446.1	Reference	China	/	2018
MZ511700.1	Reference	Russia	/	2018
MZ511703.1	Reference	Russia	/	2018
MZ511697.1	Reference	Russia	/	2018
MZ511702.1	Reference	Russia	/	2018
MF679550.1	Reference	China	/	2017
MF589523.1	Reference	China	/	2017
KX352160.1	Reference	China	/	2016
KR058359.1	Reference	China	/	2015
KM035760.1	Reference	China	/	2014
KC527542.1	Reference	China	/	2013
JX534236.1	Reference	China	/	2012
JX204386.1	Reference	China	/	2012
JX535296.1	Reference	USA	/	2012
JF928005.1	Reference	China	/	2011
JF899334.1	Reference	China	/	2011
LC004738.1	Reference	India	/	2011
JF682791.1	Reference	China	/	2010
HM535639.1	Reference	China	/	2010
HM535640.1	Reference	China	/	2010
JN411098.1	Reference	China	/	2010
KJ094600.1	Reference	Brazil	/	2010
KJ094599.1	Reference	Brazil	/	2010
GU001709.1	Reference	China	/	2009
GQ449670.1	Reference	China	/	2009
GQ845025.1	Reference	China	/	2009
HM776452.1	Reference	China	/	2009
HM776443.1	Reference	China	/	2009
HQ591381.1	Reference	Croatia	/	2009
FJ870967.1	Reference	China	/	2008
EU521709.1	Reference	China	/	2008
FJ598045.1	Reference	China	/	2008
EU909687.1	Reference	Belgium	/	2008
JX099786.1	Reference	VietNam	/	2008
JN006443.1	Reference	Romania	/	2008
FJ501957.1	Reference	China	/	2007
EU296794.1	Reference	China	/	2007
FJ426398.1	Reference	China	/	2007
GQ404800.1	Reference	China	/	2006
KT867797.1	Reference	USA	/	2006
FJ483938.1	Reference	China	/	2005
DQ231513.1	Reference	China	/	2005
FJ998185.1	Reference	China	/	2005
HQ148879.1	Reference	Cuba	/	2005
JX506730.1	Reference	VietNam	/	2004
HQ831524.1	Reference	Portugal	/	2003
KC620553.1	Reference	South Korea	/	2003
FJ644919.1	Reference	China	/	2002
KX960917.1	Reference	China	/	2002
KT868337.1	Reference	USA	/	2002
MF139058.1	Reference	China	/	1999
KC620521.1	Reference	South Korea	/	1999
KC620533.1	Reference	South Korea	/	1999
MF139057.1	Reference	China	/	1998
MF139056.1	Reference	China	/	1996
EU386606.1	Reference	Sweden	/	1993
