# Supplementary material for: Molecular Surveillance and Evolutionary Dynamics of Porcine Circovirus Types 2 and 3 in China, 2022–2025
Source: Transbound Emerg Dis. 2026 Jun 9;2026:6670465. doi: 10.1155/tbed/6670465 (PMC13247986; doi:10.1155/tbed/6670465)
Supplement: Supplementary file 3 — Supporting Information 3 Table S4 Information on PCV3 ORF2 sequences used for global phylogenetic and phylodynamic analyses. [file TBED-2026-6670465-s003.xlsx]

## Sheet: Supplementary Table S4
ID	Source	Origin	Province_or_note	Year
20240604LGuangdong	Sequences obtained in this study	China	Guangdong	2024
20240125Q1Hebei	Sequences obtained in this study	China	Hebei	2024
20240125Q2Hebei	Sequences obtained in this study	China	Hebei	2024
20240321GGuizhou	Sequences obtained in this study	China	Guizhou	2024
20240328MShaanxi	Sequences obtained in this study	China	Shaanxi	2024
20240401H1Shaanxi	Sequences obtained in this study	China	Shaanxi	2024
20240402HJiangxi	Sequences obtained in this study	China	Jiangxi	2024
20240424QGuangdong	Sequences obtained in this study	China	Guangdong	2024
20240604BHenan	Sequences obtained in this study	China	Henan	2024
202406187Shaanxi	Sequences obtained in this study	China	Shaanxi	2024
20240702HGuizhou	Sequences obtained in this study	China	Guizhou	2024
20230203AHebei	Sequences obtained in this study	China	Hebei	2023
20230203EGuangxi	Sequences obtained in this study	China	Guangxi	2023
20230203LShaanxi	Sequences obtained in this study	China	Shaanxi	2023
20230207BZhejiang	Sequences obtained in this study	China	Zhejiang	2023
20230208CJiangsu	Sequences obtained in this study	China	Jiangsu	2023
20230209LGuangdong	Sequences obtained in this study	China	Guangdong	2023
20230213D1Shaanxi	Sequences obtained in this study	China	Shaanxi	2023
20230214G2Gansu	Sequences obtained in this study	China	Gansu	2023
20230301DHenan	Sequences obtained in this study	China	Henan	2023
20230301ISichuan	Sequences obtained in this study	China	Sichuan	2023
20230306LSichuan	Sequences obtained in this study	China	Sichuan	2023
20230306R3Sichuan	Sequences obtained in this study	China	Sichuan	2023
20230307UGuangdong	Sequences obtained in this study	China	Guangdong	2023
20230308HGuangdong	Sequences obtained in this study	China	Guangdong	2023
20230310KHubei	Sequences obtained in this study	China	Hubei	2023
20230310O1Guangdong	Sequences obtained in this study	China	Guangdong	2023
20230414DHubei	Sequences obtained in this study	China	Hubei	2023
20230414I1Hunan	Sequences obtained in this study	China	Hunan	2023
20230419KJiangxi	Sequences obtained in this study	China	Jiangxi	2023
20230602N2Shaanxi	Sequences obtained in this study	China	Shaanxi	2023
20230612GHubei	Sequences obtained in this study	China	Hubei	2023
20230615S2Guangxi	Sequences obtained in this study	China	Guangxi	2023
20230706LHeilongjiang	Sequences obtained in this study	China	Heilongjiang	2023
20230711LLiaoning	Sequences obtained in this study	China	Liaoning	2023
20230712IGuangdong	Sequences obtained in this study	China	Guangdong	2023
20230714J1Guangxi	Sequences obtained in this study	China	Guangxi	2023
20220728H1Sichuan	Sequences obtained in this study	China	Sichuan	2022
20220728H2Sichuan	Sequences obtained in this study	China	Sichuan	2022
20220728KFujian	Sequences obtained in this study	China	Fujian	2022
20220728LHeilongjiang	Sequences obtained in this study	China	Heilongjiang	2022
20220801F1Hubei	Sequences obtained in this study	China	Hubei	2022
20220801F2Hubei	Sequences obtained in this study	China	Hubei	2022
20220801N1Hubei	Sequences obtained in this study	China	Hubei	2022
20220802JHenan	Sequences obtained in this study	China	Henan	2022
20220802KAnhui	Sequences obtained in this study	China	Anhui	2022
20220802M3Anhui	Sequences obtained in this study	China	Anhui	2022
20220802N1Sichuan	Sequences obtained in this study	China	Sichuan	2022
20220803LShaanxi	Sequences obtained in this study	China	Shaanxi	2022
20220804A2Henan	Sequences obtained in this study	China	Henan	2022
20220804H1Shandong	Sequences obtained in this study	China	Shandong	2022
20220804H2Shandong	Sequences obtained in this study	China	Shandong	2022
20220806J2Hubei	Sequences obtained in this study	China	Hubei	2022
20220806OShaanxi	Sequences obtained in this study	China	Shaanxi	2022
20220809B1InnerMongolia	Sequences obtained in this study	China	InnerMongolia	2022
20220809B2InnerMongolia	Sequences obtained in this study	China	InnerMongolia	2022
20220815K4Henan	Sequences obtained in this study	China	Henan	2022
20220816A3Henan	Sequences obtained in this study	China	Henan	2022
20220819HCChongqing	Sequences obtained in this study	China	Chongqing	2022
20220830CGuizhou	Sequences obtained in this study	China	Guizhou	2022
20220830Q2Guangxi	Sequences obtained in this study	China	Guangxi	2022
20220830Q3Guangxi	Sequences obtained in this study	China	Guangxi	2022
20220830THenan	Sequences obtained in this study	China	Henan	2022
20220831MSichuan	Sequences obtained in this study	China	Sichuan	2022
20220831V2Henan	Sequences obtained in this study	China	Henan	2022
20220906R3InnerMongolia	Sequences obtained in this study	China	InnerMongolia	2022
20220907RHebei	Sequences obtained in this study	China	Hebei	2022
20220908UShandong	Sequences obtained in this study	China	Shandong	2022
20220913A2Shanxi	Sequences obtained in this study	China	Shanxi	2022
20220914dGuangdong	Sequences obtained in this study	China	Guangdong	2022
20220914GSichuan	Sequences obtained in this study	China	Sichuan	2022
2022091921Shaanxi	Sequences obtained in this study	China	Shaanxi	2022
2022091922Shaanxi	Sequences obtained in this study	China	Shaanxi	2022
20220920FK1Hubei	Sequences obtained in this study	China	Hubei	2022
20220923F1Anhui	Sequences obtained in this study	China	Anhui	2022
20220923F3Anhui	Sequences obtained in this study	China	Anhui	2022
20220923G1Hubei	Sequences obtained in this study	China	Hubei	2022
20220923V3Hubei	Sequences obtained in this study	China	Hubei	2022
20220923V4Hubei	Sequences obtained in this study	China	Hubei	2022
20220927APLiaoning	Sequences obtained in this study	China	Liaoning	2022
20220929APHubei	Sequences obtained in this study	China	Hubei	2022
202210113Henan	Sequences obtained in this study	China	Henan	2022
202210118aHebei	Sequences obtained in this study	China	Hebei	2022
2022101432Henan	Sequences obtained in this study	China	Henan	2022
2022101518CHubei	Sequences obtained in this study	China	Hubei	2022
202210174aShandong	Sequences obtained in this study	China	Shandong	2022
202210175aHunan	Sequences obtained in this study	China	Hunan	2022
2022101826Hebei	Sequences obtained in this study	China	Hebei	2022
2022101829Hubei	Sequences obtained in this study	China	Hubei	2022
2022101834Henan	Sequences obtained in this study	China	Henan	2022
2022101912Sichuan	Sequences obtained in this study	China	Sichuan	2022
202210191Anhui	Sequences obtained in this study	China	Anhui	2022
202210193Sichuan	Sequences obtained in this study	China	Sichuan	2022
202210194Sichuan	Sequences obtained in this study	China	Sichuan	2022
202210197Sichuan	Sequences obtained in this study	China	Sichuan	2022
2022102133Shaanxi	Sequences obtained in this study	China	Shaanxi	2022
20221026375Henan	Sequences obtained in this study	China	Henan	2022
20221027203Hubei	Sequences obtained in this study	China	Hubei	2022
20221027Henan	Sequences obtained in this study	China	Henan	2022
2022102832Hebei	Sequences obtained in this study	China	Hebei	2022
2022102930Henan	Sequences obtained in this study	China	Henan	2022
2022103025Yunnan	Sequences obtained in this study	China	Yunnan	2022
20221109ASichuan	Sequences obtained in this study	China	Sichuan	2022
MW167067.1	Reference sequence	Spain	/	2020
MN698814.1	Reference sequence	South Korea	/	2019
MN605934.1	Reference sequence	China	/	2019
MH603546.1	Reference sequence	USA	/	2018
MG770384.1	Reference sequence	China	/	2018
MG770387.1	Reference sequence	China	/	2018
MG870097.1	Reference sequence	China	China	2018
MG934295.1	Reference sequence	China	/	2018
MG934298.1	Reference sequence	China	/	2018
MH277111.1	Reference sequence	China	China	2018
MH277114.1	Reference sequence	China	China	2018
MK033207.1	Reference sequence	China	/	2018
MK178284.1	Reference sequence	China	China	2018
MK178295.1	Reference sequence	China	China	2018
MK185651.1	Reference sequence	China	/	2018
MF589107.1	Reference sequence	China	China	2017
MF589110.1	Reference sequence	China	/	2017
MF589133.1	Reference sequence	China	/	2017
MF769811.1	Reference sequence	China	/	2017
MG868940.1	Reference sequence	China	China	2017
MG868943.1	Reference sequence	China	China	2017
MF162298.1	Reference sequence	Italy	/	2017
MF631804.1	Reference sequence	South Korea	/	2017
KY354050.1	Reference sequence	China	/	2016
KY354054.1	Reference sequence	China	/	2016
KY354068.1	Reference sequence	China	/	2016
MK347415.1	Reference sequence	China	China	2016
KY996343.1	Reference sequence	South Korea	/	2016
KX966193.1	Reference sequence	USA	/	2016
MG014368.1	Reference sequence	Germany	/	2015
KX778720.1	Reference sequence	USA	/	2015
NC 031753.1	Reference sequence	USA	/	2015
MK343155.1	Reference sequence	Taiwan	/	2013
MH558676.1	Reference sequence	Spain	/	2012
MH579740.1	Reference sequence	Spain	/	2011
MH579739.1	Reference sequence	Spain	/	2010
MG250177.1	Reference sequence	China	China	2009
MH579738.1	Reference sequence	Spain	/	2007
MG372490.1	Reference sequence	China	China	2006
MH579736.1	Reference sequence	Spain	/	2005
MG765473.1	Reference sequence	Sweden	/	2004
MG902942.1	Reference sequence	China	China	2001
MG650173.1	Reference sequence	China	China	1998
MG650176.1	Reference sequence	China	China	1996
